# Supplementary material for: Novel avian paramyxovirus (APMV-15) isolated from a migratory bird in South America
Source: PLoS One. 2017 May 9;12(5):e0177214. doi: 10.1371/journal.pone.0177214 (PMC5423646; doi:10.1371/journal.pone.0177214)
Supplement: S1 Table — The number of base differences per site from between sequences are shown. All positions containing gaps and missing data were eliminated. Evolutionary analyses were conducted in MEGA6 [17]. (XLS) [file pone.0177214.s001.xls]

## Sheet: MatrixOutput
	RS_1177	APMV-1	APMV-2	APMV-3	APMV-4	APMV-5	APMV-6	APMV-7	APMV-8	APMV-9	APMV-10	APMV-11	APMV-12	APMV-13	APMV-14	Unclassified
APMV-1	0.542765
APMV-2	0.414672	0.533333
APMV-3	0.560903	0.565901	0.563886
APMV-4	0.563321	0.56574	0.562596	0.48416
APMV-5	0.494478	0.540427	0.49609	0.561306	0.565095
APMV-6	0.492946	0.540347	0.494075	0.566626	0.560661	0.454414
APMV-7	0.49609	0.543329	0.494881	0.558565	0.566385	0.497944	0.496816
APMV-8	0.413301	0.542846	0.411205	0.556227	0.564611	0.496332	0.498267	0.48553
APMV-9	0.536397	0.390326	0.5368	0.562757	0.565498	0.542846	0.541314	0.544135	0.532285
APMV-10	0.39863	0.540427	0.383474	0.560661	0.565901	0.488835	0.48819	0.48811	0.402177	0.531721
APMV-11	0.484321	0.543732	0.488593	0.55655	0.560742	0.441112	0.493349	0.489722	0.4869	0.536397	0.479887
APMV-12	0.538734	0.425877	0.536558	0.568561	0.566062	0.537364	0.538009	0.543974	0.535107	0.430633	0.541314	0.541475
APMV-13	0.536235	0.427247	0.538976	0.554696	0.560983	0.537848	0.535429	0.538009	0.535429	0.440145	0.538089	0.536558	0.359613
APMV-14	0.490044	0.538331	0.49867	0.56058	0.562112	0.461427	0.461507	0.502701	0.488432	0.537042	0.485772	0.499798	0.536719	0.536961
Unclassified	0.541153	0.101653	0.535268	0.561951	0.564047	0.541153	0.537928	0.544377	0.541475	0.391858	0.537848	0.540508	0.427005	0.432326	0.540992
Avian_metapneumovirus	0.650464	0.649254	0.659412	0.650464	0.656832	0.642241	0.652559	0.64869	0.655945	0.648206	0.649416	0.645062	0.656106	0.65264	0.647481	0.649335
p-distance
	RS_1177	APMV-1	APMV-2	APMV-3	APMV-4	APMV-5	APMV-6	APMV-7	APMV-8	APMV-9	APMV-10	APMV-11	APMV-12	APMV-13	APMV-14	Unclassified
APMV-1	0.457235
APMV-2	0.585328	0.466667
APMV-3	0.439097	0.434099	0.436114
APMV-4	0.436679	0.43426	0.437404	0.51584
APMV-5	0.505522	0.459573	0.50391	0.438694	0.434905
APMV-6	0.507054	0.459653	0.505925	0.433374	0.439339	0.545586
APMV-7	0.50391	0.456671	0.505119	0.441435	0.433615	0.502056	0.503184
APMV-8	0.586699	0.457154	0.588795	0.443773	0.435389	0.503668	0.501733	0.51447
APMV-9	0.463603	0.609674	0.4632	0.437243	0.434502	0.457154	0.458686	0.455865	0.467715
APMV-10	0.60137	0.459573	0.616526	0.439339	0.434099	0.511165	0.51181	0.51189	0.597823	0.468279
APMV-11	0.515679	0.456268	0.511407	0.44345	0.439258	0.558888	0.506651	0.510278	0.5131	0.463603	0.520113
APMV-12	0.461266	0.574123	0.463442	0.431439	0.433938	0.462636	0.461991	0.456026	0.464893	0.569367	0.458686	0.458525
APMV-13	0.463765	0.572753	0.461024	0.445304	0.439017	0.462152	0.464571	0.461991	0.464571	0.559855	0.461911	0.463442	0.640387
APMV-14	0.509956	0.461669	0.50133	0.43942	0.437888	0.538573	0.538493	0.497299	0.511568	0.462958	0.514228	0.500202	0.463281	0.463039
Unclassified	0.458847	0.898347	0.464732	0.438049	0.435953	0.458847	0.462072	0.455623	0.458525	0.608142	0.462152	0.459492	0.572995	0.567674	0.459008
Avian_metapneumovirus	0.349536	0.350746	0.340588	0.349536	0.343168	0.357759	0.347441	0.35131	0.344055	0.351794	0.350584	0.354938	0.343894	0.34736	0.352519	0.350665
similarity

## Sheet: Caption
Table. Estimates of Evolutionary Divergence between Sequences
The number of base differences per site from between sequences are shown. The analysis involved 17 nucleotide sequences. Codon positions included were 1st+2nd+3rd+Noncoding. All positions containing gaps and missing data were eliminated. There were a total of 12405 positions in the final dataset. Evolutionary analyses were conducted in MEGA6 [1].
1. Tamura K., Stecher G., Peterson D., Filipski A., and Kumar S. (2013). MEGA6: Molecular Evolutionary Genetics Analysis version 6.0. Molecular Biology and Evolution30: 2725-2729.
Disclaimer: Although utmost care has been taken to ensure the correctness of the caption, the caption text is provided "as is" without any warranty of any kind. Authors advise the user to carefully check the caption prior to its use for any purpose and report any errors or problems to the authors immediately (www.megasoftware.net). In no event shall the authors and their employers be liable for a…
