# Supplementary material for: Novel avian paramyxovirus (APMV-15) isolated from a migratory bird in South America
Source: PLoS One. 2017 May 9;12(5):e0177214. doi: 10.1371/journal.pone.0177214 (PMC5423646; doi:10.1371/journal.pone.0177214)
Supplement: S2 Table — HI titer represents the reciprocal of the serum dilution inhibiting the activity of 4 hemagglutinating units of RS-1177. (XLSX) [file pone.0177214.s002.xlsx]

## Sheet: Plan1
Standard Antisera						Dilution								Result (HIU)
Subtype	Strain					1/20	1/40	1/80	1/160	1/320	1/640	1/1280	1/2560
APMV-1	NDV[HI]					₊	­	­	­	­	­	­	­	neg.
APMV-2	P/HOBIN/HIDDENSEE/19/75					₊	₊	₊	₊	­	­	­	­	160
APMV-3	P/Tky/England/1087/82					₊	­	­	­	­	­	­	­	neg.
APMV-4	P/DUCK/HK/D3/75					­	­	­	­	­	­	­	­	neg.
APMV-6	P/ DUCK/HONG KONG					₊	­	­	­	­	­	­	­	neg.
APMV-7	P/ Dove/Tn/4/75					₊	₊	­	­	­	­	­	­	neg.
APMV-8	P/GOOSE/DEL/1053/76					₊	₊	₊	₊	­	­	­	­	160
APMV-9	P/Dom./Duck/NY/22/78					₊	­	­	­	­	­	­	­	neg.
H1N1	A/DK/Alberta/35/76					­	­	­	­	­	­	­	­	neg.
H2N3	A/DK/Germ/1215/73					­	­	­	­	­	­	­	­	neg.
H3N2	A/Tky/Eng/69					­	­	­	­	­	­	­	­	neg.
H4N6	A/DK/CZECH/56					­	­	­	­	­	­	­	­	neg.
H5N2	A/Ost/Den/72420/96					­	­	­	­	­	­	­	­	neg.
H6N2	A/Tky/Mass/65					­	­	­	­	­	­	­	­	neg.
H7N1	A/Africa Starling/983/79					­	­	­	­	­	­	­	­	neg.
H8N4	A/TKY/ont/6118/68					­	­	­	­	­	­	­	­	neg.
H9N2	A/Tky/Wisc/1/66					­	­	­	­	­	­	­	­	neg.
H10N9	A/S.africa/Eg.Goose/238/98					­	­	­	­	­	­	­	­	neg.
H11N9	A/Duck/Memphis/546/74					­	­	­	­	­	­	­	­	neg.
H12N5	A/Duck/Alberta/60/76					­	­	­	­	­	­	­	­	neg.
H13N6	A/Gull/Maryland/704/77					­	­	­	­	­	­	­	­	neg.
H14N6	A/mall/gurg/244/82					­	­	­	­	­	­	­	­	neg.
H15N6	A/Shearwater/W.A/2576/79					­	­	­	­	­	­	­	­	neg.
H16N3	A/Del/Shore Bird/261/05					­	­	­	­	­	­	­	­	neg.
Supplementary Table2. Antigenic analysis of RS-1177 by HI tests.
